# Supplementary material for: Exploring the Potential of Selenium-Containing Amine (Se-AMA) to Enhance Photosynthesis and Leaf Water Content: New Avenues for Carbonic Anhydrase Modulation in Arabidopsis thaliana
Source: Plants (Basel). 2025 Jan 17;14(2):258. doi: 10.3390/plants14020258 (PMC11768400; doi:10.3390/plants14020258)
Supplement: Supplementary file 1 [file plants-14-00258-s001.zip]

Archive with 1 entries (1 files):
- plants-3419106-supplementary.pdf
